# Supplementary material for: A multiple‐model generalisation of updating clinical prediction models
Source: Stat Med. 2017 Dec 18;37(8):1343–58. doi: 10.1002/sim.7586 (PMC5873448; doi:10.1002/sim.7586)
Supplement: Supplementary file 1 — Supporting Information A: Mathematical details of the synthetic simulation study design and supplementary tables from the synthetic simulation study. Supporting Information B: Supplementary tables for the TAVI application analysis. Synthetic simulation study R code: The R code used to run the simulation study based on the synthetic data. Empirical simulation study R code: The R code used to run the simulation study based on the UK TAVI registry. [file SIM-37-1343-s001.zip]

Archive with 4 entries (4 files):
- Hypothetical Simulation Code for Publication.R
- Supplementary Material A.docx
- Supplementary Material B.docx
- TAVI Simulation Code for Publication.R
