# Supplementary material for: A multiple‐model generalisation of updating clinical prediction models
Source: Stat Med. 2017 Dec 18;37(8):1343–58. doi: 10.1002/sim.7586 (PMC5873448; doi:10.1002/sim.7586)
Supplement: Supplementary file 1 — Supporting Information A: Mathematical details of the synthetic simulation study design and supplementary tables from the synthetic simulation study. Supporting Information B: Supplementary tables for the TAVI application analysis. Synthetic simulation study R code: The R code used to run the simulation study based on the synthetic data. Empirical simulation study R code: The R code used to run the simulation study based on the UK TAVI registry. [file SIM-37-1343-s001.zip › Hypothetical Simulation Code for Publication.R]

##--------------------------------------------------------------------------------------------------
#Main simulation function
##--------------------------------------------------------------------------------------------------
Simulation.fn <- function(iter=100, CandidateSize, DevSampleSize, ValSampleSize=5000, M, 
                          true.risks.lower, true.risks.upper, P, true.model.which,
                          Cutoffs, SigmaVals=0, sigma0=0, ProbY=0.5, CorrCluster, rho,
                          ProbTrue, ProbMiss,
                          filename, StartingSeed){
  #Input: iter = the number of iterations to run the simulation over- defaults at 100
  #       CandidateSize = number of observations in each candiate model population. Supply either as a scalar giving 
  #               the same number of observations in each population, or a vector (same length as M) giving number of 
  #               observations in each candiate model population
  #       DevSampleSize = a vector giving the development population sizes to run the simulation over
  #       ValSampleSize = a scalar giving the number of samples to validate new models on - defaults as 5000
  #       M = number of candidate models to simulate
  #       true.risks.lower/ true.risks.upper = lower/ upper bounds on the "true" risk coeffcients
  #       P = number of covariates to generate
  #       true.model.which = a vector with binary entries indicating which of the P covariates are included in 
  #               the true model (exclude the intercept since this is always included in the models).
  #       Cutoffs = a vector (length same as number of parameters) with entries indicating if the 
  #                 jth parameter is continuous (NA) or binary (cut-off value). If cut-off 
  #                 values are given, give the event probability of that variable (i.e. P(X_j=1))
  #       SigmaVals = a vector giving the population level variation in 'true' risks to run the simulation over
  #       sigma0 = a scalar giving the varation in overall event rates over each population for all simulations- defaults at zero
  #       ProbY = a scalar giving the average probability of Y=1 before population level variation (sigma0)- defaults to 0.5
  #       CorrCluster = a scalar giving the number of parameters in each cluster of serially correlated variables
  #       rho = the degree of correlation between predictors in each cluster. 
  #       ProbMiss = a matrix (nrows = M ncol= num of clusters) giving the probability a candidate model misses all variables within 
  #                   each cluster
  #       ProbTrue = a matrix (nrows = M ncol= num of clusters) giving the probability a candidate model includes a 
  #                   'true' predictor in each cluster
  #       filename = character variable giving the name of the text file to store the results
  #       StartingSeed = number giving the seed to set at the very start of the simulation
  
  set.seed(StartingSeed)
  
  require(pROC)
  require(glmnet)
  require(dplyr)
  
  #Create text file to store all the performance results
  if(file.exists(paste(filename, ".txt", sep=""))==TRUE){
    #stops from accidentally overwritting a results file
    stop("filename already exists - delete or move file to continue")
  }else{
    filename <- paste(filename, ".txt", sep="")
    OutputNames <- c("Iteration", "Model", "SampleSize", "Sigma", 
                     "CalInter", "SE.CalInter",
                     "CalSlope", "SE.CalSlope",
                     "AUC", "SE.AUC",
                     "MSE")
    write(OutputNames, filename, append=FALSE, sep="|", ncolumns=length(OutputNames)) 
  }
  
  for(Devsample in DevSampleSize){
    for(sigma in SigmaVals){
      pb <- winProgressBar(title="Simulation Progress bar", label=paste("Simulation 0% Completed"), min=0, max=100, initial=0)
      
      if(length(CandidateSize)==1){
        n.obs <- c(rep(CandidateSize, M), (Devsample+ValSampleSize))
      }else if(length(CandidateSize)==M){
        n.obs <- c(CandidateSize, (Devsample+ValSampleSize))
      }else{
        stop("CandidateSize must either be single value or vector of size M")
      }
      
      for(i in 1:iter){
        #returns a M by P matrix with binary entries indicating if the pth parameter is included in model m
        include.para <- candidate.model.predictors.fn(M=M, P=P, CorrCluster=CorrCluster, 
                                                      ProbTrue=ProbTrue, ProbMiss=ProbMiss,
                                                      true.model.which=true.model.which)
        
        #Generate datasets and response variables in each population
        Combined.Data.call <- Combined.data.fn(n.obs=n.obs, M=M, true.risks.lower=true.risks.lower, 
                                               true.risks.upper=true.risks.upper, 
                                               P=P, true.model.which=true.model.which,
                                               Cutoffs=Cutoffs, sigma=sigma, sigma0=sigma0, ProbY=ProbY, 
                                               CorrCluster=CorrCluster, rho=rho)
        
        Combined.Data <- Combined.Data.call$Combined.Data %>% 
          select(Population, id, everything())
        
        #Extract the development cohort randomly.
        train.test.pop <- Combined.Data %>% filter(Population==(M+1))
        test_ind <- sort(sample(train.test.pop$id, size = ValSampleSize, replace=FALSE))
        Combined.Data$Population[which(Combined.Data$id%in%test_ind)] <- (M+2)
        rm(train.test.pop, test_ind)
        
        
        Models <- Modelling.fn(Combined.Data, M=M, Include.para=include.para)
        
        Combined.Data <- Models$Combined.Data
        
        TestData <- Combined.Data %>% filter(Population==(M+2))
        
        #Candidate model performance in population of interest
        PerformanceOriginal <- t(sapply(TestData%>%select(starts_with("PredRisk")), mod.perfm.fn, Outcomes=TestData$Y,
                                        TrueRisks=TestData$GeneratingRisk))
        
        #Recalibrated model performance in the population of interst
        PerformanceRecal <- t(sapply(TestData%>%select(starts_with("RecalibratedPredRisks")), mod.perfm.fn, Outcomes=TestData$Y,
                                     TrueRisks=TestData$GeneratingRisk))
        
        #Updated candidate model performance in population of interest
        PerformanceUpdated <- t(sapply(TestData%>%select(starts_with("UpdatedPredRisks")), mod.perfm.fn, Outcomes=TestData$Y,
                                       TrueRisks=TestData$GeneratingRisk))
        
        #Stacked regression model performance (original models) in the population of interest
        PerformanceSR.Original <- mod.perfm.fn(TestData$SR.Original.PredRisk, Outcomes=TestData$Y,
                                               TrueRisks=TestData$GeneratingRisk)
        
        #Stacked regression model performance (without positivity assumption) in the population of interest
        PerformanceSR.Novel <- mod.perfm.fn(TestData$SR.Novel.PredRisk, Outcomes=TestData$Y,
                                            TrueRisks=TestData$GeneratingRisk)
        
        #Stacked regression model performance (updated models) in the population of interest
        PerformanceSR.Updated <- mod.perfm.fn(TestData$SR.Updated.PredRisk, Outcomes=TestData$Y,
                                              TrueRisks=TestData$GeneratingRisk)
        
        #Hybrid model (all penalisation) performance in the population of interest
        PerformanceHybridAllPen <- mod.perfm.fn(TestData$HybridPenAllPredRisks, Outcomes=TestData$Y,
                                                TrueRisks=TestData$GeneratingRisk)
        
        #Hybrid model (only penalise adjustment paramters) performance in the population of interest
        PerformanceHybrid <- mod.perfm.fn(TestData$HybridPredRisks, Outcomes=TestData$Y,
                                          TrueRisks=TestData$GeneratingRisk)
        
        #Hybrid model (adaptive LASSO) performance in the population of interest
        PerformanceHybridAdaptiveLASSO <- mod.perfm.fn(TestData$HybridAdaptiveLASSOPredRisks, Outcomes=TestData$Y,
                                                       TrueRisks=TestData$GeneratingRisk)
        
        #Re-developed model performance in the population of interest
        PerformanceNew <- mod.perfm.fn(TestData$NewPredRisks, Outcomes=TestData$Y,
                                       TrueRisks=TestData$GeneratingRisk)
        
        #Re-developed model performance in the population of interest
        PerformanceRidge <- mod.perfm.fn(TestData$Ridge.pred, Outcomes=TestData$Y,
                                         TrueRisks=TestData$GeneratingRisk)
        
        #Performance of the Generating Model in the population of interest
        PerformanceGenerating <- mod.perfm.fn(TestData$GeneratingRisk, Outcomes=TestData$Y,
                                              TrueRisks=TestData$GeneratingRisk)
        
        Performance <- data.frame(rbind(PerformanceOriginal,
                                        PerformanceRecal,
                                        PerformanceUpdated,
                                        PerformanceSR.Original,
                                        PerformanceSR.Novel,
                                        PerformanceSR.Updated,
                                        PerformanceHybridAllPen,
                                        PerformanceHybrid,
                                        PerformanceHybridAdaptiveLASSO,
                                        PerformanceNew,
                                        PerformanceRidge,
                                        PerformanceGenerating)) %>%
          mutate(Model=c(paste("Original", 1:M, sep=""),
                         paste("Recalibrated", 1:M, sep=""),
                         paste("Updated", 1:M, sep=""),
                         "SR Original",
                         "SR.Novel",
                         "SR Updated",
                         "HybridAllPen",
                         "HybridPenAdjustOnly", 
                         "HybridAdaptiveLASSO",
                         "New", 
                         "Ridge",
                         "Generating"),
                 Iteration = rep(i, nrow(.)),
                 SampleSize = Devsample,
                 Sigma = sigma) %>%
          select(Iteration, Model, SampleSize, Sigma, everything())
        
        write.table(Performance, filename, append=TRUE, sep="|", row.names=FALSE, col.names=FALSE) 
        
        
        info <- sprintf(paste("Simulation %d%% Completed"), round((i/(iter)*100)))
        setWinProgressBar(pb, i/((iter))*100, label=info)
      }
      close(pb)
      
    }
    print(paste("Simulation of sample size", Devsample, "completed for all sigma", sep=" "))
  }
}


##--------------------------------------------------------------------------------------------------
#Function to return a M by P matrix with binary entries indicating if the pth parameter is included in existing model m
##--------------------------------------------------------------------------------------------------
candidate.model.predictors.fn <- function(M, P, CorrCluster, ProbTrue, ProbMiss, true.model.which){
  models.which <- matrix(NA, nrow=M, ncol=P, byrow=TRUE)
  for(m in 1:M){
    for(k in 1:ceiling(P/CorrCluster)){ #For current m, determine which predictors are included in each cluster
      ClusterColumnNumbers <- (((k-1)*(CorrCluster)+1):(k*CorrCluster)) #a sequence of columns numbers in cluster k
      
      P_Miss <- rbinom(1, 1, ProbMiss[m,k])
      if(P_Miss==1){ #Model m misses all predictors in this cluster
        models.which[m, ClusterColumnNumbers] <- 0 
      }else{
        P_True <- rbinom(1, 1, (ProbTrue[m,k]/(1-ProbMiss[m,k]))) #adjust the probability to account for P(Miss)
        
        models.which[m, ClusterColumnNumbers] <- 0
        if(P_True==1){ #Model m includes a true predictor AND a correlated predictor in this cluster
          models.which[m, ((ClusterColumnNumbers)[which(true.model.which[ClusterColumnNumbers]!=0)])] <- 1
          models.which[m, ClusterColumnNumbers][sample(2:CorrCluster,
                                                       1, replace=FALSE)] <- 1 #randomly include a correlated predictors in cluster
        }else{ #Else model M just includes a correlated predictor only
          models.which[m, ClusterColumnNumbers][sample(2:CorrCluster,
                                                       1, replace=FALSE)] <- 1 #randomly include a correlated predictors in cluster
        }
        
      }
      rm(ClusterColumnNumbers)
    }
  }
  return(models.which)
}


##--------------------------------------------------------------------------------------------------
#Data generating function
##--------------------------------------------------------------------------------------------------
Combined.data.fn <- function(n.obs, M, true.risks.lower, true.risks.upper, P, true.model.which,
                             Cutoffs, sigma, sigma0, ProbY, CorrCluster, rho){
  
  X <- Generate.Data.fn(n.obs=n.obs, M=M, n.para=P, P.X=Cutoffs, 
                        CorrCluster=CorrCluster, rho=rho)
  
  Y.info <- Generate.Response.fn(Design.Matrix=X, M=M, sigma=sigma, sigma0=sigma0, 
                                 y.prev=ProbY, true.model.which=true.model.which, 
                                 mean.risk.lower=true.risks.lower, mean.risk.upper=true.risks.upper)
  
  Combined.Data <- X %>%
    left_join(Y.info$Y, by=c("id", "Population"))
  
  
  return(list("Combined.Data"=Combined.Data,
              "GenCoefs"=Y.info$alpha))
  
}

##--------------------------------------------------------------------------------------------------
#Covariate data generating function
##--------------------------------------------------------------------------------------------------
Generate.Data.fn <- function(n.obs, M, n.para, P.X, CorrCluster, rho){
  
  N <- sum(n.obs)
  
  Cutoffs <- qnorm(P.X)
  
  X <- matrix(NA, nrow=N, ncol=n.para) #a matrix to store the predictors
  Temp.X <- matrix(NA, nrow=N, ncol=n.para) #matrix to store latent normally distributed variables before being dichotomized
  
  for(p in 1:n.para){
    if(is.na(Cutoffs[p])){ #if no cut-off value is given for parameter p, keep as a continuous variable...
      if(((p-1)%%(CorrCluster))==0){ #if p is the 'start' of a new cluster, then simulate the normal independently
        X[,p] <- rnorm(n=N, mean=0, sd=1) #simulate (without loss of generality) from the standard normal
        
      }else{ #else simulate based on the correlation between terms within the clusters
        Z <- rnorm(n=N, mean=0, sd=1)
        X[,p] <- (rho*X[,p-1]) + ((sqrt(1-(rho^2)))*Z)
      }
    }else{ #...else we simulate a binary variable as a latent normal
      if(((p-1)%%(CorrCluster))==0){ #is p at the 'start' of a new cluster
        Temp.X[,p] <- rnorm(n=N, mean=0, sd=1) #simulate (without loss of generality) from the standard normal
        
      }else{ #else simulate based on the correlation between terms within the clusters
        u <- runif(N, 0,1) #generate a probabilty uniformly
        Z <- rnorm(n=N, mean=0, sd=1)
        Temp.X[,p] <- ifelse(u<=rho, Temp.X[,p-1], Z) #if the probability is < rho then same as previous parameter
      }
      X[,p] <- ifelse(test=Temp.X[,p]<Cutoffs[p], yes=1, no=0) #turn to binary variable based on pre-defined cut-off values
    }
  }
  
  X <- cbind(rep(1, nrow(X)), X) #Add intercept to design matrix, X
  rm(Temp.X) #remove the temporary X matrix
  colnames(X) <- c("Intercept", paste("V", 1:n.para, sep=""))
  
  X <- data.frame(X) %>% 
    mutate(Population = rep(1:(M+1), times=n.obs),
           id = seq(from=1, to=N, by=1))
  
  return(X)
}

##--------------------------------------------------------------------------------------------------
#Binary outcome data generating function
##--------------------------------------------------------------------------------------------------
Generate.Response.fn <- function(Design.Matrix, M, sigma, sigma0, y.prev, true.model.which, 
                                 mean.risk.lower, mean.risk.upper){
  
  n.variables <- ncol(Design.Matrix %>% select(starts_with("V")))
  
  alpha <- rep(0, n.variables)
  alpha[which(true.model.which!=0)] <- runif(length(which(true.model.which!=0)), 
                                             mean.risk.lower, mean.risk.upper) 
  
  alpha.pop <- t(replicate((M+1), alpha))
  alpha.pop[, colSums(alpha.pop != 0) > 0] <- apply(alpha.pop[, colSums(alpha.pop != 0) > 0], 2,
                                                    function(x) x+rnorm(length(x), 0, sigma))
  alpha.pop <- cbind(rep(NA, nrow(alpha.pop)), alpha.pop)
  
  Q.x <- NULL
  for(m in 1:(M+1)){
    XmatpopNOinter <- Design.Matrix %>% 
      filter(Population==m) %>%
      select(starts_with("V")) %>%
      data.matrix()
    
    #set the true model intercept so the event rate of Y matches that desired by the user
    alpha0 <- as.numeric(coef(glm(rbinom(dim(XmatpopNOinter)[1], 1, y.prev)~offset(XmatpopNOinter%*%alpha.pop[m,-1]), 
                                  family=binomial(link="logit"))))
    alpha0 <- alpha0+rnorm(1, 0, sigma0)
    
    alpha.pop[m,1] <- alpha0
    rm(XmatpopNOinter)
    
    
    Xmatpop <- Design.Matrix %>% 
      filter(Population==m) %>%
      select(Intercept, num_range("V", 1:(n.variables))) %>% 
      data.matrix() 
    
    Q.x.temp <- ( (exp(Xmatpop%*%alpha.pop[m,]))/(1+(exp(Xmatpop%*%alpha.pop[m,]))) )
    
    Q.x <- c(Q.x, Q.x.temp)
    rm(Q.x.temp); rm(Xmatpop)
  }
  if(length(Q.x)!=nrow(Design.Matrix)){
    stop("Error in generating risks")
  }
  
  y <- rbinom(n=nrow(Design.Matrix), size=1, prob=Q.x)
  Y <- data.frame("Population" = Design.Matrix$Population,
                  "id" = Design.Matrix$id,
                  "GeneratingRisk" = Q.x,
                  "Y"=y)
  
  return(list("alpha"=alpha.pop, "Y"=Y))
}


##--------------------------------------------------------------------------------------------------
#Function to apply each of the modelling techniques to the generated dataset
##--------------------------------------------------------------------------------------------------
Modelling.fn <- function(Combined.Data, M, Include.para){
  
  CandidateModels <- lapply(1:M, 
                            function(x)Model.fn(Data=Combined.Data[which(Combined.Data$Population==x),], 
                                                Included.Parameters=which(Include.para[x,]!=0)))
  
  PredRisks <- sapply(CandidateModels, function(x)predict(x, newdata=Combined.Data, type="response"))
  PredRisks <- data.frame(PredRisks, "id"=as.numeric(row.names(PredRisks)))
  names(PredRisks) <- c(paste("PredRisk", 1:M, sep=""), "id")
  
  LinearPredictors <- sapply(CandidateModels, function(x)predict(x, newdata=Combined.Data, type="link"))
  LinearPredictors <- data.frame(LinearPredictors, "id"=as.numeric(row.names(LinearPredictors)))
  names(LinearPredictors) <- c(paste("LP", 1:M, sep=""), "id")
  
  Combined.Data <- Combined.Data %>% 
    left_join(PredRisks, by="id") %>%
    left_join(LinearPredictors, by="id")
  
  
  #Recalibrate each model individually
  RecalibratedModels <- lapply(1:M,
                               function(x)ModelRecal.fn(Data=Combined.Data[which(Combined.Data$Population==(M+1)),],
                                                        ModelNumber=x))
  RecalibratedPredRisks <- sapply(RecalibratedModels, function(x)predict(x, newdata=Combined.Data, type="response"))
  RecalibratedPredRisks <- data.frame(RecalibratedPredRisks, "id"=as.numeric(row.names(RecalibratedPredRisks)))
  names(RecalibratedPredRisks) <- c(paste("RecalibratedPredRisks", 1:M, sep=""), "id")
  
  RecalibratedLinearPredictors <- sapply(RecalibratedModels, function(x)predict(x, newdata=Combined.Data, type="link"))
  RecalibratedLinearPredictors <- data.frame(RecalibratedLinearPredictors, "id"=as.numeric(row.names(RecalibratedLinearPredictors)))
  names(RecalibratedLinearPredictors) <- c(paste("RecalibratedLP", 1:M, sep=""), "id")
  
  Combined.Data <- Combined.Data %>%
    left_join(RecalibratedPredRisks, by="id") %>%
    left_join(RecalibratedLinearPredictors, by="id")
  
  
  #Update each model individually
  UpdatedModels <- lapply(1:M, 
                          function(x)ModelUpdate.fn(Data=Combined.Data[which(Combined.Data$Population==(M+1)),], 
                                                    Included.Parameters=which(Include.para[x,]!=0),
                                                    ModelNumber=x))
  
  UpdatedPredRisks <- sapply(UpdatedModels, function(x)predict(x, newdata=Combined.Data, type="response"))
  UpdatedPredRisks <- data.frame(UpdatedPredRisks, "id"=as.numeric(row.names(UpdatedPredRisks)))
  names(UpdatedPredRisks) <- c(paste("UpdatedPredRisks", 1:M, sep=""), "id")
  
  UpdatedLinearPredictors <- sapply(UpdatedModels, function(x)predict(x, newdata=Combined.Data, type="link"))
  UpdatedLinearPredictors <- data.frame(UpdatedLinearPredictors, "id"=as.numeric(row.names(UpdatedLinearPredictors)))
  names(UpdatedLinearPredictors) <- c(paste("UpdatedLP", 1:M, sep=""), "id")
  
  Combined.Data <- Combined.Data %>% 
    left_join(UpdatedPredRisks, by="id") %>%
    left_join(UpdatedLinearPredictors, by="id")
  
  
  #Stacked Regression of the original models
  SR.Original <- Stacked.Regression(LinPreds=Combined.Data[which(Combined.Data$Population==(M+1)),
                                                           paste("LP", 1:M, sep="")], 
                                    M=M, Outcome=Combined.Data[which(Combined.Data$Population==(M+1)),"Y"])
  
  SR.Mat <- Combined.Data %>%
    select(Intercept, num_range("LP", 1:M)) %>% data.matrix()
  
  SR.Original.PredRisk.Val <- SR.Mat%*%SR.Original$Weights
  SR.Original.PredRisk.Val <- exp(SR.Original.PredRisk.Val)/(1+exp(SR.Original.PredRisk.Val))
  SR.Original.PredRisk.Val <- data.frame("SR.Original.PredRisk"=SR.Original.PredRisk.Val, "id"=1:nrow(SR.Original.PredRisk.Val))
  
  Combined.Data <- Combined.Data %>% 
    left_join(SR.Original.PredRisk.Val, by="id")
  
  
  #Stacked Regression without positivity assumption
  SR.data <- Combined.Data %>%
    filter(Population==(M+1)) %>%
    select(Y, num_range("LP", 1:M))
  SR.Novel <- glm(Y ~ ., data=SR.data, family = binomial(link="logit"))
  rm(SR.data)
  
  SR.Mat <- Combined.Data %>%
    select(num_range("LP", 1:M))
  SRNovel.pred <- predict(SR.Novel, newdata = SR.Mat, type="response")
  SRNovel.pred <- data.frame("SR.Novel.PredRisk" = SRNovel.pred, "id"=1:length(SRNovel.pred))
  
  Combined.Data <- Combined.Data %>% 
    left_join(SRNovel.pred, by="id")
  
  
  #Stacked Regression of the updated models
  SR.Updated <- Stacked.Regression(LinPreds=Combined.Data[which(Combined.Data$Population==(M+1)),
                                                          paste("UpdatedLP", 1:M, sep="")], 
                                   M=M, Outcome=Combined.Data[which(Combined.Data$Population==(M+1)),"Y"])
  
  SR.Mat <- Combined.Data %>%
    select(Intercept, num_range("UpdatedLP", 1:M)) %>% data.matrix()
  
  SR.Updated.PredRisk.Val <- SR.Mat%*%SR.Updated$Weights
  SR.Updated.PredRisk.Val <- exp(SR.Updated.PredRisk.Val)/(1+exp(SR.Updated.PredRisk.Val))
  SR.Updated.PredRisk.Val <- data.frame("SR.Updated.PredRisk"=SR.Updated.PredRisk.Val, "id"=1:nrow(SR.Updated.PredRisk.Val))
  
  Combined.Data <- Combined.Data %>% 
    left_join(SR.Updated.PredRisk.Val, by="id")
  
  
  #### Hybrid Method 
  HybridDesignMat <- Combined.Data %>%
    filter(Population==(M+1)) %>%
    select(Y, num_range("LP", 1:M), num_range("V", unique(col(Include.para)[which(Include.para!=0)])))
  
  HybridAllMat <- Combined.Data %>%
    select(num_range("LP", 1:M), num_range("V", unique(col(Include.para)[which(Include.para!=0)]))) %>%
    data.matrix()
  
  
  ## penalise all parameters
  HybridPenAll <- cv.glmnet(x = HybridDesignMat %>% select(-Y) %>% data.matrix(), 
                            y = HybridDesignMat$Y, 
                            family = "binomial", 
                            alpha = 1) #all penalty
  HybridPenAll.pred <- predict(HybridPenAll, newx=HybridAllMat, s="lambda.min", type="response")
  HybridPenAll.pred <- data.frame("HybridPenAllPredRisks"=HybridPenAll.pred, "id"=1:length(HybridPenAll.pred))
  names(HybridPenAll.pred) <- c("HybridPenAllPredRisks", "id")
  
  Combined.Data <- Combined.Data %>% 
    left_join(HybridPenAll.pred, by="id")
  
  ## penalise only adjustment parameters
  Pen.Weights <- ifelse(names(HybridDesignMat)[-which(names(HybridDesignMat)=="Y")]%in%paste("LP", 1:M, sep=""),
                        0, 1)
  Hybrid <- cv.glmnet(x = HybridDesignMat %>% select(-Y) %>% data.matrix(), 
                      y = HybridDesignMat$Y, 
                      family = "binomial", 
                      alpha = 1,
                      penalty.factor = Pen.Weights) #penalise only adjust parameters
  Hybrid.pred <- predict(Hybrid, newx=HybridAllMat, s="lambda.min", type="response")
  Hybrid.pred <- data.frame("HybridPredRisks"=Hybrid.pred, "id"=1:length(Hybrid.pred))
  names(Hybrid.pred) <- c("HybridPredRisks", "id")
  
  Combined.Data <- Combined.Data %>% 
    left_join(Hybrid.pred, by="id")
  
  ## adaptive LASSO
  #Estimate coefficients using ridge to then use as weights in the hybrid model
  Fit.no.penalty <- cv.glmnet(x = HybridDesignMat %>% select(-Y) %>% data.matrix(), 
                              y = HybridDesignMat$Y, 
                              family = "binomial", 
                              alpha = 0)
  Pen.Weights <- 1/abs(as.numeric(coef(Fit.no.penalty, s="lambda.min")[-1]))
  Pen.Weights <- replace(Pen.Weights, !is.finite(Pen.Weights), 1e+05) #ensure all penalty weights are finite
  
  HybridAdaptiveLASSO <- cv.glmnet(x = HybridDesignMat %>% select(-Y) %>% data.matrix(), 
                                   y = HybridDesignMat$Y, 
                                   family = "binomial", 
                                   alpha = 1,
                                   penalty.factor = Pen.Weights) #Hyrbid LASSO
  HybridAdaptiveLASSO.pred <- predict(HybridAdaptiveLASSO, newx=HybridAllMat, s="lambda.min", type="response")
  HybridAdaptiveLASSO.pred <- data.frame("HybridAdaptiveLASSOPredRisks"=HybridAdaptiveLASSO.pred, 
                                         "id"=1:length(HybridAdaptiveLASSO.pred))
  names(HybridAdaptiveLASSO.pred) <- c("HybridAdaptiveLASSOPredRisks", "id")
  
  Combined.Data <- Combined.Data %>% 
    left_join(HybridAdaptiveLASSO.pred, by="id")
  
  
  
  #Model re-development
  Design.Mat.Dev <- Combined.Data %>%
    filter(Population==(M+1)) %>%
    select(Y, num_range("V", unique(col(Include.para)[which(Include.para!=0)])))
  
  full.model <- glm(Y ~., data=Design.Mat.Dev, family=binomial(link="logit"))
  Derived.Model <- step(full.model, direction = "backward", trace=FALSE) #Backwards selection using AIC
  
  
  Design.Mat.All <- Combined.Data %>%
    select(num_range("V", unique(col(Include.para)[which(Include.para!=0)])))
  
  New.pred <- predict(Derived.Model, newdata=Design.Mat.All, type="response")
  New.pred <- data.frame("NewPredRisks"=New.pred, "id"=1:length(New.pred))
  names(New.pred) <- c("NewPredRisks", "id")
  
  Combined.Data <- Combined.Data %>% 
    left_join(New.pred, by="id")
  
  
  #Model re-development by Ridge regression
  Design.Mat.Dev <- Combined.Data %>%
    filter(Population==(M+1)) %>%
    select(Y, num_range("V", unique(col(Include.para)[which(Include.para!=0)])))
  
  Ridge.Model <- cv.glmnet(x=Design.Mat.Dev %>%
                             select(num_range("V", unique(col(Include.para)[which(Include.para!=0)]))) %>%
                             data.matrix(), 
                           y=Design.Mat.Dev$Y, family="binomial", alpha=0) 
  
  Design.Mat.All <- Combined.Data %>%
    select(num_range("V", unique(col(Include.para)[which(Include.para!=0)]))) %>%
    data.matrix()
  
  Ridge.pred <- predict(Ridge.Model, newx=Design.Mat.All, type="response", s="lambda.min")
  Ridge.pred <- data.frame("Ridge.pred"=Ridge.pred, "id"=1:length(Ridge.pred))
  names(Ridge.pred) <- c("Ridge.pred", "id")
  
  Combined.Data <- Combined.Data %>% 
    left_join(Ridge.pred, by="id")
  
  
  
  return(list("Combined.Data"=Combined.Data,
              "Include.para"=Include.para))
}


##--------------------------------------------------------------------------------------------------
#Existing CPM fitting function
##--------------------------------------------------------------------------------------------------
Model.fn <- function(Data, Included.Parameters){
  
  Model.dgn.mat <- Data %>% 
    select(Y, num_range("V", Included.Parameters))
  
  mdls <- glm(Y ~., data=Model.dgn.mat, family=binomial(link="logit"))
  
  return(mdls)
  
}
##--------------------------------------------------------------------------------------------------
#Model recalibraiton function
##--------------------------------------------------------------------------------------------------
ModelRecal.fn <- function(Data, ModelNumber){
  Model.dgn.mat <- Data %>% 
    select(Y, num_range("LP", ModelNumber))
  
  Recalibrated.Model <- do.call("glm", list(as.formula(paste("Y", "~", 
                                                             paste("LP", ModelNumber, sep=""))),
                                            data=as.name("Model.dgn.mat"),
                                            family="binomial"))
  return(Recalibrated.Model)
}
##--------------------------------------------------------------------------------------------------
#Model revision function
##--------------------------------------------------------------------------------------------------
ModelUpdate.fn <- function(Data, Included.Parameters, ModelNumber){
  
  Model.dgn.mat <- Data %>% 
    select(Y, num_range("LP", ModelNumber), num_range("V", Included.Parameters))
  
  Recalibrated.Model <- do.call("glm", list(as.formula(paste("Y", "~", 
                                                             paste("LP", ModelNumber, sep=""))),
                                            data=as.name("Model.dgn.mat"),
                                            family="binomial"))
  
  Full.Model <- do.call("glm", list(as.formula(paste("Y", "~", 
                                                     paste("LP", ModelNumber, sep=""), "+", 
                                                     paste(paste("V", Included.Parameters, sep=""), collapse=" + "))),
                                    data=as.name("Model.dgn.mat"),
                                    family="binomial"))
  
  Updated.Model <- step(Recalibrated.Model, scope=list("lower"=Recalibrated.Model, "upper"=Full.Model),
                        direction="forward", trace=FALSE, k=qchisq(0.05,1,lower.tail=FALSE))
  
  return(Updated.Model)
  
}


##--------------------------------------------------------------------------------------------------
#The below two function fit the stacked regression model - with positivity assumption
##--------------------------------------------------------------------------------------------------
likelihood.fn <- function(W, y, LP){ 
  #input: W = the vector of weights for the stacked regression
  #       LP = the matrix of linear predictors from each simulated model
  #       y = the vector of outcomes
  
  SR <- LP%*%W
  
  joint <- sum(-(y%*%log(1+exp(-SR)))-((1-y)%*%log(1+exp(SR)))) #log-Likelihood of logistic regression
  
  return(-(joint)) #optim minimises and so return minus log-likelihood in order to maximse
}
Stacked.Regression <- function(LinPreds, M, Outcome){ 
  #input: LinPreds = the matrix of linear predictors from each simulated model
  #       M = the number of models which have been simulated
  #       Outcome = the vector of binary outcomes
  
  bl <- c(-Inf, rep(0.00000001,M)) #lower bound on parameters - intercept is un-restricted, other terms are non-negative
  bu <- c(rep(Inf,M+1)) #upper bound on parameters 
  start <- c(0, rep(1/M, M)) #initial guess for weights- each model assigned equal weighting
  
  if(!is.matrix(LinPreds)){
    LinPreds <- data.matrix(LinPreds)
  }
  
  LinPreds <- cbind(rep(1, dim(LinPreds)[1]), LinPreds) #Add intercept into the design matrix
  
  MLE <- optim(start, likelihood.fn, y=Outcome, LP=LinPreds, 
               method="L-BFGS-B", lower=bl, upper=bu, hessian=FALSE) #Optimise the likelihood function under parameter restrictions
  
  W <- MLE$par #parameter estimates
  W <- ifelse(abs(W)<0.000001, 0, W) # if returned weights are small, set them to zero
  
  StackedRegression.Model <- glm(Outcome~ -1 + offset(I(LinPreds%*%W)), family=binomial(link="logit"))
  
  FittedRisks <- fitted(StackedRegression.Model)
  return(list("Weights"=W, "SR.PredictedRisks"=FittedRisks))
}


##--------------------------------------------------------------------------------------------------
#Function to calculate the calibration intercept, calibration slope, AUC and Mean square error of an imputted model
##--------------------------------------------------------------------------------------------------
mod.perfm.fn <- function(PredRisks, Outcomes, TrueRisks){
  #Input: PredRisks = vector of predicted risks from the model
  #       Outcomes = vector of observed outcomes for each observation
  #       TrueRisks = vector of true (generating) risks for each observation
  Perform <- rep(NA, 7)
  
  calinter <- glm(Outcomes~offset(log(PredRisks/(1-PredRisks))), family=binomial(link="logit"))
  calslope <- glm(Outcomes~(log(PredRisks/(1-PredRisks))), family=binomial(link="logit"))
  discrim <- roc(response=Outcomes, predictor=PredRisks)
  MSE <- mean((PredRisks-TrueRisks)^2)
  
  Perform[1] <- coef(calinter)[1]
  Perform[2] <- as.numeric(sqrt(diag(vcov(calinter))))
  Perform[3] <- coef(calslope)[2]
  Perform[4] <- as.numeric(sqrt(diag(vcov(calslope))))[2]
  Perform[5] <- as.numeric(discrim$auc)
  Perform[6] <- sqrt(var(discrim))
  Perform[7] <- MSE
  
  return("Perform"=Perform)
}


#########
#Run the simulation
#########


iterations <- 1000
number.models <- 5 #number of existing CPMs to simulate

number.parameters <- 50 #The number of parameters to simulate
ClusterSize <- 5 #the size of each cluster of correlated predictors

#varitype is the type of predictor in each cluster- NA for continuous, or desired event rate for binary
VariType <- c(rep(NA, ClusterSize), #first cluster 
              rep(0.1, ClusterSize), #second cluster 
              rep(0.5, ClusterSize), #third cluster 
              rep(NA, ClusterSize), #fourth cluster 
              rep(0.3, ClusterSize), #fifth cluster 
              rep(0.35, ClusterSize), #six cluster 
              rep(NA, ClusterSize), #seventh cluster 
              rep(0.5, ClusterSize), #eigth cluster 
              rep(0.4, ClusterSize), #ninth cluster 
              rep(0.2, ClusterSize)) #tenth cluster 

rho <- 0.75 #fix the within cluster correlation to be moderate

#set the true model ceofficients are all those at the 'start' of each cluster of correlated variables
true.mm <- rep(0, number.parameters)
true.mm[c(seq(from=1, to=number.parameters, by=ClusterSize))] <- 1


Alpha.Lower <- c(0.08, #first cluster - continuous variable
                 0.8, #second cluster 
                 0.8, #third cluster 
                 0.08, #fourth cluster - continuous variable
                 0.8, #fifth cluster 
                 0.8, #six cluster 
                 0.08, #seventh cluster - continuous svariable
                 0.8, #eigth cluster 
                 0.8, #ninth cluster 
                 0.8) #tenth cluster - lower bound on the true risks before random variation
Alpha.Upper <- c(0.1, #first cluster - continuous variable
                 1.6, #second cluster 
                 1.6, #third cluster 
                 0.1, #fourth cluster - continuous variable
                 1.6, #fifth cluster 
                 1.6, #six cluster 
                 0.1, #seventh cluster - continuous variable
                 1.6, #eigth cluster 
                 1.6, #ninth cluster 
                 1.6) #tenth cluster - upper bound on the true risks before random variation


ProbTrue <- rbind(c(1, 1, 0.75, 0.75, 0.5, 0.15, 0.15,
                    (0), (0), (0)),
                  c(1, 1, 0.75, 0.75, 0.5, 0.15, 0.15,
                    (0), (0), (0)),
                  c(1, 1, 0.75, 0.75, 0.5, 0.15, 0.15,
                    (0), (0), (0)),
                  c(1, 1, 0.5, 0.25, 0.25, 0.15, 0.15,
                    (0), (0), (0)),
                  c(1, 1, 0.5, 0.25, 0.25, 0.15, 0.15,
                    (0), (0), (0))) #P(True Predictor)
ProbMiss <- rbind(c(0, 0, 0, 0, 0, 0.35, 0.35,
                    (0.5), (1), (1)),
                  c(0, 0, 0, 0, 0, 0.35, 0.35,
                    (0.5), (1), (1)),
                  c(0, 0, 0, 0, 0, 0.35, 0.35,
                    (0.5), (1), (1)),
                  c(0, 0, 0, 0.15, 0.25, 0.35, 0.35,
                    (0.85), (1), (1)),
                  c(0, 0, 0, 0.15, 0.25, 0.35, 0.35,
                    (0.85), (1), (1)))  #P(Miss Predictor)


sigma.values <- c(0, 0.125, 0.25, 0.375, 0.5, 0.75)
sigma0.value <- 0.125

Candidate.Sample.Size <- 5000
Development.Sample.Sizes <- c(200, 300, 500, 1000, 2000, 5000)


Simulation.fn(iter=iterations, 
              CandidateSize = Candidate.Sample.Size, 
              DevSampleSize = Development.Sample.Sizes, 
              ValSampleSize=5000, 
              M = number.models, 
              true.risks.lower = Alpha.Lower, 
              true.risks.upper  =Alpha.Upper, 
              P = number.parameters, 
              true.model.which = true.mm,
              Cutoffs = VariType, 
              SigmaVals=sigma.values, 
              sigma0=sigma0.value, 
              ProbY=0.25, 
              CorrCluster = ClusterSize, 
              rho = rho,
              ProbTrue = ProbTrue, ProbMiss = ProbMiss, 
              filename = "SimulationOutput", 
              StartingSeed = 7654)
