# Supplementary material for: A multiple‐model generalisation of updating clinical prediction models
Source: Stat Med. 2017 Dec 18;37(8):1343–58. doi: 10.1002/sim.7586 (PMC5873448; doi:10.1002/sim.7586)
Supplement: Supplementary file 1 — Supporting Information A: Mathematical details of the synthetic simulation study design and supplementary tables from the synthetic simulation study. Supporting Information B: Supplementary tables for the TAVI application analysis. Synthetic simulation study R code: The R code used to run the simulation study based on the synthetic data. Empirical simulation study R code: The R code used to run the simulation study based on the UK TAVI registry. [file SIM-37-1343-s001.zip › TAVI Simulation Code for Publication.R]

##--------------------------------------------------------------------------------------------------
#Function to calculate the calibration intercept, calibration slope and AUC of an imputted model
##--------------------------------------------------------------------------------------------------
mod.perfm.fn <- function(PredRisks, Outcomes){
  #Input: PredRisks = vector of predicted risks from the model
  #       Outcomes = vector of observed outcomes for each observation
  Perform <- rep(NA, 6)
  
  calinter <- glm(Outcomes~offset(log(PredRisks/(100-PredRisks))), family=binomial(link="logit"))
  calslope <- glm(Outcomes~(log(PredRisks/(100-PredRisks))), family=binomial(link="logit"))
  discrim <- roc(response=Outcomes, predictor=PredRisks)
  
  Perform[1] <- coef(calinter)[1]
  Perform[2] <- as.numeric(sqrt(diag(vcov(calinter))))
  Perform[3] <- coef(calslope)[2]
  Perform[4] <- as.numeric(sqrt(diag(vcov(calslope))))[2]
  Perform[5] <- as.numeric(discrim$auc)
  Perform[6] <- sqrt(var(discrim))
  
  return("Perform"=Perform)
}

##--------------------------------------------------------------------------------------------------
#The below two function fit the stacked regression model
##--------------------------------------------------------------------------------------------------
likelihood.fn <- function(W, y, LP){ 
  #Input: W = the vector of weights for the stacked regression
  #       LP = the matrix of linear predictors from each simulated model
  #       y = the vector of outcomes
  
  SR <- LP%*%W
  
  joint <- sum(-(y%*%log(1+exp(-SR)))-((1-y)%*%log(1+exp(SR)))) #log-Likelihood of logistic regression
  
  return(-(joint)) #optim minimises and so return minus log-likelihood in order to maximse
}
Stacked.Regression <- function(LinPreds, M, Outcome){ 
  #Input: LinPreds = the matrix of linear predictors from each simulated model
  #       M = the number of models which have been simulated
  #       Outcome = the vector of binary outcomes
  
  bl <- c(-Inf, rep(0.00000001,M)) #lower bound on parameters - intercept is un-restricted, other terms are non-negative
  bu <- c(rep(Inf,M+1)) #upper bound on parameters 
  start <- c(0, rep(1/M, M)) #initial guess for weights- each model assigned equal weighting
  
  LinPreds <- cbind(rep(1, dim(LinPreds)[1]), LinPreds) #Add intercept into the design matrix
  
  MLE <- optim(start, likelihood.fn, y=Outcome, LP=LinPreds, 
               method="L-BFGS-B", lower=bl, upper=bu, hessian=FALSE) #Optimise the likelihood function under parameter restrictions
  
  W <- MLE$par #parameter estimates
  W <- ifelse(abs(W)<0.000001, 0, W) # if returned weights are small, set them to zero
  
  StackedRegression.Model <- glm(Outcome~ -1 + offset(I(LinPreds%*%W)), family=binomial(link="logit"))
  
  FittedRisks <- fitted(StackedRegression.Model)
  return(list("Weights"=W, "SR.PredictedRisks"=FittedRisks))
}

##--------------------------------------------------------------------------------------------------
#A function to return the design matrix, which includes all variables included across all TAVI-CPMs
##--------------------------------------------------------------------------------------------------
DsnMat.fn <- function(dataset){
  DesnMat <- dataset %>%
    mutate(
      #First defined calculation variables
      "BMI" = ((X5.02.Weight)/(X5.01.Height^2)),
      "Creatine.clearance" = ifelse(X1.07.Sex=="Female",
                                    ifelse(X1.08.Ethnic.origin=="Other",
                                           (175*((X3.03.Creatinine/88.4)^-1.154)*(Age.at.Op^(-0.203))*(0.742)*(1.212)),
                                           (175*((X3.03.Creatinine/88.4)^-1.154)*(Age.at.Op^(-0.203))*(0.742))),
                                    ifelse(X1.08.Ethnic.origin=="Other",
                                           (175*((X3.03.Creatinine/88.4)^-1.154)*(Age.at.Op^(-0.203))*(1.212)),
                                           (175*((X3.03.Creatinine/88.4)^-1.154)*(Age.at.Op^(-0.203))))),
      "PreMI" = ifelse(X3.05.Previous.MI.and.interval.between.procedure.and.last.MI=="MI 6-24 hours", 1, 0),
      
      #Now actual variables
      "Age66.to.70" = ifelse(Age.at.Op>=66 & Age.at.Op<=70, 1, 0), 
      "Age71.to.75" = ifelse(Age.at.Op>=71 & Age.at.Op<=75, 1, 0), 
      "Age76.to.80" = ifelse(Age.at.Op>=76 & Age.at.Op<=80, 1, 0), 
      "Age81.to.85" = ifelse(Age.at.Op>=81 & Age.at.Op<=85, 1, 0),
      "Age.greater.85" = ifelse(Age.at.Op>85, 1, 0), 
      "Age.greater.90" = ifelse(Age.at.Op>=90, 1, 0), 
      "Age.per.5.year" = floor(Age.at.Op/5),
      "Female" = ifelse(X1.07.Sex=="Female", 1, 0), 
      "BMI.less.22" = ifelse(BMI<22, 1, 0), 
      "BMI.less.18" = ifelse(BMI<18.5, 1, 0), 
      "BMI.18.to.30" = ifelse(BMI>=18.5 & BMI<=29.9, 1, 0),
      "BMI.greater.35" = ifelse(BMI>35, 1, 0), 
      "NYHA4" = ifelse(X5.05.NYHA.dyspnoea.status..Pre.procedure..stable.only.=="Symptoms at rest or minimal activity", 
                       1, 0),
      "MI" = ifelse(X3.05.Previous.MI.and.interval.between.procedure.and.last.MI=="No previous MI" |
                      X3.05.Previous.MI.and.interval.between.procedure.and.last.MI=="MI 31-90 days" | 
                      X3.05.Previous.MI.and.interval.between.procedure.and.last.MI=="MI > 90 days", 0, 1), 
      "CriticalPre.op" = ifelse(X5.031.Critical.pre.operative.status..v4.=="Yes", 1, 0),
      "Hypertension" = ifelse(X6.01.PA.systolic...60mmHg=="Yes", 1, 0), 
      "No.SinusRhythm" = ifelse(X3.11.2.Sinus.Rhythm=="No", 1, 0), 
      "LVEF30.to50" = ifelse(X6.08.LV.function=="Fair (LVEF = 30-49%)", 1, 0),
      "LVEF.less30" = ifelse(X6.08.LV.function=="Poor (LVEF <30%)", 1, 0), 
      "LVEF.less40" = ifelse(X6.08.LV.function=="Good (LVEF >=50%)", 0, 1),
      "PreviousCardiacSurgery" = ifelse(X4.01.1.Previous.CABG=="Yes" |
                                          X4.01.2.Previous.Valve.Op=="Yes" |
                                          X4.01.3.Other.op.requiring.opening.of.pericardium=="Yes", 
                                        1, 0),
      "ArterialVesselDisease" = ifelse(X3.09.Extracardiac.arteriopathy=="Yes", 1, 0),
      "COPD" = ifelse(X3.06.History.of.pulmonary.disease=="COAD/emphysema" |
                        X3.06.History.of.pulmonary.disease=="Asthma" |
                        X3.06.History.of.pulmonary.disease=="Other significant pulmonary disease", 
                      1, 0), 
      "Dialysis" = ifelse(X3.03.Creatinine>200 | 
                            X3.041.On.dialysis=="Yes",
                          1,0), 
      "Emergency" = ifelse(X7.06.Procedure.urgency=="Emergency" | X7.06.Procedure.urgency=="Salvage",
                           1,0),
      "TA.access" = ifelse(X7.10.Delivery.approach=="Transapical", 1, 0), 
      "Other.access" = ifelse(X7.10.Delivery.approach=="Direct aortic" | 
                                X7.10.Delivery.approach=="Other" | 
                                X7.10.Delivery.approach=="Subclavian", 1, 0), 
      "Non.TF.access" = ifelse(X7.10.Delivery.approach=="Femoral - percutaneous" |
                                 X7.10.Delivery.approach=="Femoral - surgical", 0, 1),
      "eGFR.less.45" = ifelse(Creatine.clearance<45, 1, 0), 
      "eGFR.per.5" = floor(Creatine.clearance/5),
      "Diabetes" = ifelse(X3.01.Diabetes=="Not Diabetic", 0, 1), 
      "PriorBAV" = ifelse(X4.021.Balloon.aortic.valvuloplasty.prior.to.date.of.TAVI=="Yes", 1, 0), 
      "AcuityCat2" = ifelse(X7.06.Procedure.urgency=="Urgent" &
                              X5.031.Critical.pre.operative.status..v4.=="No" &
                              PreMI==0, 1, 0), 
      "AcuityCat3" = ifelse((X7.06.Procedure.urgency=="Urgent" |
                               X7.06.Procedure.urgency=="Elective") &
                              X5.031.Critical.pre.operative.status..v4.=="Yes" &
                              PreMI==0, 1, 0), 
      "AcuityCat4" =  ifelse(X7.06.Procedure.urgency=="Emergency" |
                               X7.06.Procedure.urgency=="Salvage" |
                               PreMI==1, 1, 0),
      
      "GermanAV.LP" = log(GermanAV/(100-GermanAV)),
      "FRANCE2.LP" = log(FRANCE2/(100-FRANCE2)),
      "OBSERVANT.LP" = log(OBSERVANT/(100-OBSERVANT)),
      "ACC.LP" = log(ACC/(100-ACC))) %>%
    select(Age66.to.70, Age71.to.75, Age76.to.80, Age81.to.85, Age.greater.85,
           Age.greater.90, Age.per.5.year, Female, BMI.less.22, BMI.less.18,
           BMI.18.to.30, BMI.greater.35, NYHA4, MI, CriticalPre.op, Hypertension,
           No.SinusRhythm, LVEF30.to50, LVEF.less30, LVEF.less40, PreviousCardiacSurgery,
           ArterialVesselDisease, COPD, Dialysis, Emergency, Non.TF.access, TA.access, Other.access,
           eGFR.less.45, eGFR.per.5, Diabetes, PriorBAV, AcuityCat2,
           AcuityCat3, AcuityCat4,
           
           GermanAV.LP, FRANCE2.LP, OBSERVANT.LP, ACC.LP)
  
  return(DesnMat)
}


##------------------------------------------------------------------------
#Function to run the methodology in each multiple imputed TAVI dataset
##------------------------------------------------------------------------
TAVI.Method.fn <- function(ImputedData, 
                           n.imp=10, 
                           DevSampleSize,
                           n.iter=1000,
                           ProbY=0.5,
                           filename,
                           Existing.CPM.Coefficients,
                           StartingSeed){
  #Input: ImputedData = a dataframe with each multiple imputed dataset stacked together
  #       n.imp = the number of multiple imputations contained within ImputedData
  #       DevSampleSize = a vector giving the development population sizes to run the simulation over
  #       ProbY = a scalar giving the average probability of Y=1 before population level variation (sigma0)- defaults to 0.5
  #       filename = character variable giving the name of the text file to store the results
  #       Existing.CPM.Coefficients = a data.frame with first column variable names and then subsquent columns giving the
  #                 coefficient value for each variable. If a variable is not included in a CPM it should be set to zero.
  #                 Do not include the intercept in the data.frame as this will be included within the code
  #       StartingSeed = number giving the seed to set at the very start of the simulation
  
  set.seed(StartingSeed)
  
  library(plyr)
  library(dplyr)
  library(pROC)
  library(glmnet)
  library(reshape2)
  
  #Create text file to store all the performance results
  if(file.exists(paste(filename, ".txt", sep=""))==TRUE){
    #stops from accidentally overwritting a results file
    stop("filename already exists - delete or move file to continue")
  }else{
    filename <- paste(filename, ".txt", sep="")
    OutputNames <- c("SampleSize",
                     "Imputation", 
                     "Iteration",
                     "Model",
                     "CalInter", "SE.CalInter",
                     "CalSlope", "SE.CalSlope",
                     "AUC", "SE.AUC") 
    write(OutputNames, filename, append=FALSE, sep="|", ncolumns=length(OutputNames)) 
  }
  
  for(Devsample in DevSampleSize){
    
    for(Imputation in 1:n.imp){
      print(paste("Starting imputation", Imputation, "for sample size", Devsample, sep=" "))
      
      pb <- winProgressBar(title="", label=paste("Iteration 0% Completed"), min=0, max=100, initial=0)
      
      for(Iter in 1:n.iter){
        #Define a design matrix that includes exactly those variables in all of the TAVI-CPMs
        DesignMatrix <- DsnMat.fn(ImputedData %>% 
                                    filter(.imp==Imputation)) %>% #extract each imputed dataset
          mutate(Confounder1 = rbinom(n(), 1, 0.3),
                 Confounder2 = rbinom(n(), 1, 0.4),
                 Confounder3 = rbinom(n(), 1, 0.3),
                 Confounder4 = rbinom(n(), 1, 0.4)) # Add on four unmeasured confounders
        
        #Extract only the covariates (i.e. exclude the Linear predictors of existing CPMs)
        X.Covariates <- DesignMatrix %>%
          select(-GermanAV.LP, -FRANCE2.LP, -OBSERVANT.LP, -ACC.LP)
        
        #####------------------------------
        ## Generate binary outcomes for a given pre-specified event rate
        #####------------------------------
        #Generate a scaling factor for each coefficient across the existing TAVI-CPMs
        H <- Existing.CPM.Coefficients %>%
          group_by(Variables) %>%
          mutate(MeanCoef = mean(c(GermanAV.coef, FRANCE2.coef, OBSERVANT.coef, ACC.coef))) %>%
          ungroup() %>%
          mutate(RandEff = rnorm(length(Variables), 0, runif(length(Variables), 0, 0.75)), #imposes different r.e. for each p
                 
                 alpha = MeanCoef + RandEff,
                 alpha = ifelse(sign(alpha)==sign(MeanCoef), alpha, 0) #ensure not opposing effects from existing to IPD
          ) %>%
          select(Variables, alpha) %>%
          mutate(Variables = as.character(Variables)) %>%
          bind_rows(data.frame("Variables"=c("Confounder1", "Confounder2", "Confounder3", "Confounder4"),
                               alpha = c(1.6,1.6,1.5,1.4))) %>%
          mutate(Variables = factor(Variables, levels = c(Variables)))
        
        alpha <- H$alpha
        if(all(H$Variables==names(X.Covariates))==FALSE){
          stop("Error: Vector of generating coefficients in incorrect order")
        }
        #Choose intercept to give overall event rate
        alpha0 <- as.numeric(coef(glm(rbinom(nrow(X.Covariates), 1, ProbY) ~ offset(data.matrix(X.Covariates)%*%alpha), 
                                      family=binomial(link="logit"))))
        alpha <- c(alpha0, alpha); rm(alpha0)
        
        Xmatpop <- X.Covariates %>%
          mutate(Intercept=rep(1,nrow(.))) %>%
          select(Intercept, everything()) %>% 
          data.matrix()
        
        Q.x <- ( (exp(Xmatpop%*%alpha))/(1+(exp(Xmatpop%*%alpha))) )
        Y <- rbinom(n=nrow(Xmatpop), size=1, prob=Q.x)
        
        CombinedData <- DesignMatrix %>%
          mutate(GenOutcome = Y) %>%
          select(-starts_with("Confounder")) #remove the unmeasured confounders so no model has access to them
        
        rm(Xmatpop, Y, Q.x, X.Covariates)
        
        #####------------------------------
        ## Now randomly sample from the TAVI dataset to get the corresponding development and validation cohorts
        #####------------------------------
        DevelopmentIDs <- sample(seq(from=1, to=nrow(CombinedData)), size = Devsample, replace = FALSE)
        
        Development.Data <- CombinedData %>% 
          slice(DevelopmentIDs)
        
        Validation.Data <- CombinedData %>%
          slice(-DevelopmentIDs)
        
        if((nrow(Development.Data)+nrow(Validation.Data))!=nrow(CombinedData)){
          stop("Development and validation cohorts incorrectly specified")
        }
        
        rm(DevelopmentIDs)
        
        #####------------------------------
        ## Fit each of the models in the development data
        #####------------------------------
        
        # Recalibrate and Update each model individually
        GermanDevelopmentData <- Development.Data %>%
          select_(.dots=c("GenOutcome", "GermanAV.LP",
                          as.character(Existing.CPM.Coefficients$Variables[
                            which(Existing.CPM.Coefficients$GermanAV.coef!=0) #Extract the variables included in the model
                            ])))
        GermanAV.Recalibrated.mod <- glm(GenOutcome ~ GermanAV.LP, family = binomial(link = "logit"), 
                                         data = GermanDevelopmentData)
        full.mod <- suppressWarnings(
          glm(GenOutcome ~ GermanAV.LP +., family = binomial(link = "logit"), data = GermanDevelopmentData)
        )
        GermanAV.Updated.mod <- suppressWarnings(
          step(GermanAV.Recalibrated.mod, scope=list("lower"=GermanAV.Recalibrated.mod, 
                                                     "upper"=full.mod),
               direction="forward", trace=FALSE, k=qchisq(0.05,1,lower.tail=FALSE))
        )
        
        
        FRANCEDevelopmentData <- Development.Data %>%
          select_(.dots=c("GenOutcome", "FRANCE2.LP",
                          as.character(Existing.CPM.Coefficients$Variables[
                            which(Existing.CPM.Coefficients$FRANCE2.coef!=0) #Extract the variables included in the model
                            ])))
        FRANCE2.Recalibrated.mod <- glm(GenOutcome ~ FRANCE2.LP, family = binomial(link = "logit"), 
                                        data = FRANCEDevelopmentData)
        full.mod <- suppressWarnings(
          glm(GenOutcome ~ FRANCE2.LP +., family = binomial(link = "logit"), data = FRANCEDevelopmentData)
        )
        FRANCE2.Updated.mod <- suppressWarnings(
          step(FRANCE2.Recalibrated.mod, scope=list("lower"=FRANCE2.Recalibrated.mod, 
                                                    "upper"=full.mod),
               direction="forward", trace=FALSE, k=qchisq(0.05,1,lower.tail=FALSE))
        )
        
        
        OBSERVANTDevelopmentData <- Development.Data %>%
          select_(.dots=c("GenOutcome", "OBSERVANT.LP",
                          as.character(Existing.CPM.Coefficients$Variables[
                            which(Existing.CPM.Coefficients$OBSERVANT.coef!=0) #Extract the variables included in the model
                            ])))
        OBSERVANT.Recalibrated.mod <- glm(GenOutcome ~ OBSERVANT.LP, family = binomial(link = "logit"), 
                                          data = OBSERVANTDevelopmentData)
        full.mod <- suppressWarnings(
          glm(GenOutcome ~ OBSERVANT.LP +., family = binomial(link = "logit"), data = OBSERVANTDevelopmentData)
        )
        OBSERVANT.Updated.mod <- suppressWarnings(
          step(OBSERVANT.Recalibrated.mod, scope=list("lower"=OBSERVANT.Recalibrated.mod, 
                                                      "upper"=full.mod),
               direction="forward", trace=FALSE, k=qchisq(0.05,1,lower.tail=FALSE))
        )
        
        
        ACCDevelopmentData <- Development.Data %>%
          select_(.dots=c("GenOutcome", "ACC.LP",
                          as.character(Existing.CPM.Coefficients$Variables[
                            which(Existing.CPM.Coefficients$ACC.coef!=0) #Extract the variables included in the model
                            ])))
        ACC.Recalibrated.mod <- glm(GenOutcome ~ ACC.LP, family = binomial(link = "logit"), data = ACCDevelopmentData)
        full.mod <- suppressWarnings(
          glm(GenOutcome ~ ACC.LP +., family = binomial(link = "logit"), data = ACCDevelopmentData)
        )
        ACC.Updated.mod <- suppressWarnings(
          step(ACC.Recalibrated.mod, scope=list("lower"=ACC.Recalibrated.mod, 
                                                "upper"=full.mod),
               direction="forward", trace=FALSE, k=qchisq(0.05,1,lower.tail=FALSE))
        )
        
        
        # Stacked Regression on the Original Models
        SR.Only <- Stacked.Regression(LinPreds = Development.Data %>%
                                        select(GermanAV.LP, FRANCE2.LP, OBSERVANT.LP, ACC.LP) %>% 
                                        data.matrix(), 
                                      M=4, 
                                      Outcome=Development.Data$GenOutcome)
        
        # Stacked Regression without the positivity assumption
        SR.data <- Development.Data %>%
          select(GenOutcome, GermanAV.LP, FRANCE2.LP, OBSERVANT.LP, ACC.LP)
        SR.Novel <- glm(GenOutcome ~., data = SR.data, family = binomial(link="logit"))
        
        
        #### Hybrid Method 
        HybridDesignMat <- Development.Data %>% 
          select(GenOutcome, GermanAV.LP, FRANCE2.LP, OBSERVANT.LP, ACC.LP, everything())
        
        ## penalise all parameters
        HybridAllPen <- cv.glmnet(x = HybridDesignMat %>% select(-GenOutcome) %>% data.matrix(), 
                                  y = HybridDesignMat$GenOutcome, 
                                  family = "binomial", 
                                  alpha = 1)
        
        ## penalise only adjustment parameters
        Pen.Weights <- ifelse(names(HybridDesignMat)[-which(names(HybridDesignMat)=="GenOutcome")]=="GermanAV.LP" |
                                names(HybridDesignMat)[-which(names(HybridDesignMat)=="GenOutcome")]=="FRANCE2.LP" |
                                names(HybridDesignMat)[-which(names(HybridDesignMat)=="GenOutcome")]=="OBSERVANT.LP" |
                                names(HybridDesignMat)[-which(names(HybridDesignMat)=="GenOutcome")]=="ACC.LP",
                              0, 1)
        Hybrid <- cv.glmnet(x = HybridDesignMat %>% select(-GenOutcome) %>% data.matrix(), 
                            y = HybridDesignMat$GenOutcome, 
                            family = "binomial", 
                            alpha = 1,
                            penalty.factor = Pen.Weights)
        
        ## adaptive LASSO
        #Estimate coefficients using ridge to then use as weights in the hybrid model
        Fit.no.penalty <- cv.glmnet(x = HybridDesignMat %>% select(-GenOutcome) %>% data.matrix(), 
                                    y = HybridDesignMat$GenOutcome, 
                                    family = "binomial", 
                                    alpha = 0)
        Pen.Weights <- 1/abs(as.numeric(coef(Fit.no.penalty, s="lambda.min")[-1]))
        Pen.Weights <- replace(Pen.Weights, !is.finite(Pen.Weights), 1e+05) #ensure all penalty weights are finite
        Pen.Weights <- replace(Pen.Weights, Pen.Weights>1e+05, 1e+05) # control for over inflated penalty
        HybridAdaptiveLASSO <- cv.glmnet(x = HybridDesignMat %>% select(-GenOutcome) %>% data.matrix(), 
                                         y = HybridDesignMat$GenOutcome, 
                                         family = "binomial", 
                                         alpha = 1,
                                         penalty.factor = Pen.Weights)
        
        
        #### Redevelop a model from scratch, using the same variables as considered in TAVI models
        
        NewDesignMat <- Development.Data %>%
          select(-GermanAV.LP, -FRANCE2.LP, -OBSERVANT.LP, -ACC.LP)
        
        ## AIC
        null.mod <- glm(GenOutcome ~ 1, family = binomial(link = "logit"), data = NewDesignMat)
        full.mod <- suppressWarnings(
          glm(GenOutcome ~., family = binomial(link = "logit"), data = NewDesignMat)
        )
        AIC.mod <- suppressWarnings(
          step(full.mod, scope=list("lower"=null.mod, "upper"=full.mod),
               direction="backward", trace=FALSE)
        )
        
        ## ridge regression
        Ridge.mod <- cv.glmnet(x = NewDesignMat %>% 
                                 select(-GenOutcome) %>% 
                                 data.matrix(), 
                               y = NewDesignMat$GenOutcome, 
                               family = "binomial", 
                               alpha = 0)
        
        ## LASSO regression
        LASSO.mod <- cv.glmnet(x = NewDesignMat %>% 
                                 select(-GenOutcome) %>% 
                                 data.matrix(), 
                               y = NewDesignMat$GenOutcome, 
                               family = "binomial", 
                               alpha = 1)
        
        #####------------------------------
        ## Test each of the models in the validation data
        #####------------------------------
        
        # Performance of original CPMs in the validation set
        Validation.Data <- Validation.Data %>%
          mutate(GermanAV = exp(GermanAV.LP)/(1+exp(GermanAV.LP)),
                 FRANCE2 = exp(FRANCE2.LP)/(1+exp(FRANCE2.LP)),
                 OBSERVANT = exp(OBSERVANT.LP)/(1+exp(OBSERVANT.LP)),
                 ACC = exp(ACC.LP)/(1+exp(ACC.LP)))
        
        GermanPerf <- round(mod.perfm.fn(Validation.Data$GermanAV, Validation.Data$GenOutcome),4)
        FRANCEPerm <- round(mod.perfm.fn(Validation.Data$FRANCE2, Validation.Data$GenOutcome),4)
        OBSPerm <- round(mod.perfm.fn(Validation.Data$OBSERVANT, Validation.Data$GenOutcome),4)
        ACCPerm <- round(mod.perfm.fn(Validation.Data$ACC, Validation.Data$GenOutcome),4)
        
        # Performance of the recalibrated CPMs in the validation set
        GermanPred <- predict(GermanAV.Recalibrated.mod, newdata=Validation.Data, type="response")
        FRANCEPred <- predict(FRANCE2.Recalibrated.mod, newdata=Validation.Data, type="response")
        OBSERVANTPred <- predict(OBSERVANT.Recalibrated.mod, newdata=Validation.Data, type="response")
        ACCPred <- predict(ACC.Recalibrated.mod, newdata=Validation.Data, type="response")
        
        GermanRecalPerm <- round(mod.perfm.fn(GermanPred*100, Validation.Data$GenOutcome),4)
        FRANCE2RecalPerm <- round(mod.perfm.fn(FRANCEPred*100, Validation.Data$GenOutcome),4)
        OBSERVANTRecalPerm <- round(mod.perfm.fn(OBSERVANTPred*100, Validation.Data$GenOutcome),4)
        ACCRecalPerm <- round(mod.perfm.fn(ACCPred*100, Validation.Data$GenOutcome),4)
        
        # Performance of the updated CPMs in the validation set
        GermanPred <- predict(GermanAV.Updated.mod, newdata=Validation.Data, type="response")
        FRANCEPred <- predict(FRANCE2.Updated.mod, newdata=Validation.Data, type="response")
        OBSERVANTPred <- predict(OBSERVANT.Updated.mod, newdata=Validation.Data, type="response")
        ACCPred <- predict(ACC.Updated.mod, newdata=Validation.Data, type="response")
        
        GermanUpdatedPerm <- round(mod.perfm.fn(GermanPred*100, Validation.Data$GenOutcome),4)
        FRANCE2UpdatedPerm <- round(mod.perfm.fn(FRANCEPred*100, Validation.Data$GenOutcome),4)
        OBSERVANTUpdatedPerm <- round(mod.perfm.fn(OBSERVANTPred*100, Validation.Data$GenOutcome),4)
        ACCUpdatedPerm <- round(mod.perfm.fn(ACCPred*100, Validation.Data$GenOutcome),4)
        
        # Performance of the original SR in the validation set
        OriginalLP <- Validation.Data %>% 
          select(GermanAV.LP, FRANCE2.LP, OBSERVANT.LP, ACC.LP) %>% 
          data.matrix()
        DataPred <- cbind(rep(1,nrow(OriginalLP)), OriginalLP)%*%SR.Only$Weights
        DataPred <- exp(DataPred)/(1+exp(DataPred))
        SROriginalPerm <- round(mod.perfm.fn((c(DataPred)*100), Validation.Data$GenOutcome),4)
        
        # Performance of the stacked regression model without positivity assumtion in the validation set
        DataPred <- predict(SR.Novel, newdata=Validation.Data, type="response")
        SRNovelPerm <- round(mod.perfm.fn((c(DataPred)*100), Validation.Data$GenOutcome),4)
        
        ## Hybrid model
        HybridValidationMat <- Validation.Data %>% 
          select(-GermanAV, -FRANCE2, -OBSERVANT, -ACC) %>%
          select(GenOutcome, GermanAV.LP, FRANCE2.LP, OBSERVANT.LP, ACC.LP, everything())
        #All penalty 
        DataPred <- predict(HybridAllPen, newx=data.matrix(HybridValidationMat %>% select(-GenOutcome)), 
                            s="lambda.min", type="response")
        HybridAllPenPerm <- round(mod.perfm.fn((c(DataPred)*100), HybridValidationMat$GenOutcome),4)
        
        #Revision paramter penalty 
        DataPred <- predict(Hybrid, newx=data.matrix(HybridValidationMat %>% select(-GenOutcome)), 
                            s="lambda.min", type="response")
        HybridPerm <- round(mod.perfm.fn((c(DataPred)*100), HybridValidationMat$GenOutcome),4)
        
        #adaptive LASSO
        DataPred <- predict(HybridAdaptiveLASSO, newx=data.matrix(HybridValidationMat %>% select(-GenOutcome)), 
                            s="lambda.min", type="response")
        HybridAdaptiveLASSOPerm <- round(mod.perfm.fn((c(DataPred)*100), HybridValidationMat$GenOutcome),4)
        
        
        # Performance of the AIC, Ridge and LASSO models in the validation set
        NewValidationMat <- Validation.Data %>%
          select(-GermanAV, -FRANCE2, -OBSERVANT, -ACC,
                 -GermanAV.LP, -FRANCE2.LP, -OBSERVANT.LP, -ACC.LP)
        
        DataPred <- predict(AIC.mod, newdata=NewValidationMat, type="response")
        AICPerm <- round(mod.perfm.fn((c(DataPred)*100), NewValidationMat$GenOutcome),4)
        
        DataPred <- predict(Ridge.mod, newx=data.matrix(NewValidationMat %>% select(-GenOutcome)), s="lambda.min")
        DataPred <- exp(DataPred)/(1+exp(DataPred))
        RidgePerm <- round(mod.perfm.fn((c(DataPred)*100), NewValidationMat$GenOutcome),4)
        
        DataPred <- predict(LASSO.mod, newx=data.matrix(NewValidationMat %>% select(-GenOutcome)), s="lambda.min")
        DataPred <- exp(DataPred)/(1+exp(DataPred))
        LASSOPerm <- round(mod.perfm.fn((c(DataPred)*100), NewValidationMat$GenOutcome),4)
        
        
        #Store performance measures from this iteration
        Performance <- data.frame("SampleSize"=Devsample,
                                  "Imputation"=Imputation,
                                  "Iteration"=Iter,
                                  "Model"=c("GermanAV", "FRANCE2", 
                                            "OBSERVANT", "ACC",
                                            "GermanAV.Recalibrated", "FRANCE2.Recalibrated", 
                                            "OBSERVANT.Recalibrated", "ACC.Recalibrated",
                                            "GermanAV.Updated", "FRANCE2.Updated", 
                                            "OBSERVANT.Updated", "ACC.Updated",
                                            "SR.Original",
                                            "SR.Novel",
                                            "Hybrid.AllPen",
                                            "Hybrid.OnlyRevision",
                                            "Hybrid.AdaptiveLASSO",
                                            "AIC",
                                            "Ridge",
                                            "LASSO"),
                                  rbind(c(GermanPerf),
                                        c(FRANCEPerm),
                                        c(OBSPerm),
                                        c(ACCPerm),
                                        c(GermanRecalPerm),
                                        c(FRANCE2RecalPerm),
                                        c(OBSERVANTRecalPerm),
                                        c(ACCRecalPerm),
                                        c(GermanUpdatedPerm),
                                        c(FRANCE2UpdatedPerm),
                                        c(OBSERVANTUpdatedPerm),
                                        c(ACCUpdatedPerm),
                                        c(SROriginalPerm),
                                        c(SRNovelPerm),
                                        c(HybridAllPenPerm),
                                        c(HybridPerm),
                                        c(HybridAdaptiveLASSOPerm),
                                        c(AICPerm),
                                        c(RidgePerm),
                                        c(LASSOPerm)))
        names(Performance) <- c("SampleSize",
                                "Imputation", 
                                "Iteration",
                                "Model",
                                "CalInter", "SE.CalInter",
                                "CalSlope", "SE.CalSlope",
                                "AUC", "SE.AUC")
        
        write.table(Performance, filename, append=TRUE, sep="|", row.names=FALSE, col.names=FALSE) 
        
        info <- sprintf(paste("Iteration %d%% Completed"), round((Iter/(n.iter)*100)))
        setWinProgressBar(pb, Iter/((n.iter))*100, label=info)
      }
      close(pb)
    } 
  }
}

##------------------------------------------------------------------------
#Run the methodology in TAVI
##------------------------------------------------------------------------

#Define a data.frame that includes all the coefficients across each TAVI-CPM
TAVI.CPM.Coefficients <- data.frame("Variables"=c("Age66.to.70", "Age71.to.75", "Age76.to.80", "Age81.to.85",
                                                  "Age.greater.85", "Age.greater.90", "Age.per.5.year",
                                                  "Female", "BMI.less.22", "BMI.less.18", "BMI.18.to.30",
                                                  "BMI.greater.35", "NYHA4", "MI", "CriticalPre.op",
                                                  "Hypertension", "No.SinusRhythm", "LVEF30.to50",
                                                  "LVEF.less30", "LVEF.less40", "PreviousCardiacSurgery",
                                                  "ArterialVesselDisease", "COPD", "Dialysis", "Emergency",
                                                  "Non.TF.access", "TA.access", "Other.access", "eGFR.less.45", "eGFR.per.5",
                                                  "Diabetes", "PriorBAV", "AcuityCat2", "AcuityCat3", "AcuityCat4"),
                                    "GermanAV.coef"=c(0.461, 0.909, 1.292, 1.782, 2.351, rep(0,2),
                                                      0.357, 0.359, rep(0,2), 0.393, 0.532, 0.825, 0.662,
                                                      0.398, 0.343, 0.283, 0.570, 0, 0.307, 0.359, 0.318,
                                                      1.164, 1.057, rep(0,10)),
                                    "FRANCE2.coef"=c(rep(0,5), 0.420, rep(0,3), 0.820, 0.410, 0, 0.580, 0,
                                                     0.870, 0.370, rep(0,6), 0.500, 1.060, rep(0,2),
                                                     0.700, 0.780, rep(0,7)),
                                    "OBSERVANT.coef"=c(rep(0, 12), 0.600, 0, 0.750, 0.600, rep(0,3), 0.450, rep(0,8),
                                                       0.900, 0, 0.600, 0.450, 0, 0, 0),
                                    "ACC.coef"=c(rep(0,6), 0.122, rep(0,5), 0.223, rep(0,9), 0.511, 1.179, 0, 0.673, 
                                                 rep(0,3), -0.069, rep(0,2), 0.451, 0.993, 1.207))


TAVI.Method.fn(ImputedData = TAVI.Imputed.Data,
               n.imp = 10, 
               DevSampleSize = c(200, 500, 1000),
               n.iter = 100,
               ProbY = 0.25,
               filename = "TAVISimulation",
               Existing.CPM.Coefficients = TAVI.CPM.Coefficients,
               StartingSeed = 48652)
